# Supplementary material for: Vision-Related Quality of Life and Appearance Concerns Are Associated with Anxiety and Depression after Eye Enucleation: A Cross-Sectional Study
Source: PLoS One. 2015 Aug 28;10(8):e0136460. doi: 10.1371/journal.pone.0136460 (PMC4552790; doi:10.1371/journal.pone.0136460)
Supplement: S3 File — (XLSX) [file pone.0136460.s003.xlsx]

## Sheet: 原始数据
		1男，2女			1城镇，2农村		1未婚，2已婚，3离异，4丧偶		1小2初3高4本5硕			1左2右							0-10 rating									0否，1是					VFQ
问卷编号	就诊号	性别	二分性别	年龄	来自	二分来自	婚姻状态	二分婚姻	受教育程度	职业	月收入	摘除眼	二分摘除眼	摘除原因	综合原因	原因1	原因2	摘除时间（月）	1工作影响	2收入影响	3亲人关系	4朋友关系	5不适感	6羞愧	7悲伤	8愤怒	9stress	是否义眼	义眼时间（月）	舒适度	相似度	满意度	1	1转换	A1	A1转换	2	2转换	A2	A2转换	3	3转换	4	4转换	5	5转换	6	6转换	7
24	1170	1	1	18	2	0	1	0	3	学生	1	2	0	1	1	1	0	32	4	1	4	6	0	2	7	3	7	1	31	8	6	7	3	50	9	90	2	80	8	80	3	50	1	100	1	100	1	100	2
5	1556	2	0	19	2	0	2	1	2	农民	2	1	1	1	1	1	0	12	10	0	0	0	10	0	0	0	0	1	11	10	10	10	3	50	10	100	2	80	10	100	2	75	3	50	1	100	1	100	1
32	1678	1	1	19	2	0	1	0	3	自由职业	3	1	1	1	1	1	0	124	6	3	4	8	3	10	10	9	9	1	120	6	5	5	3	50	8	80	3	60	7	70	3	50	2	75	1	100	1	100	1
309	649	2	0	19	2	0	1	0	4	学生	1	2	0	4	3	0	0	68	8	0	4	3	2	4	6	2	5	1	66	5	4	4	2	75	8	80	2	80	9	90	3	50	2	75	1	100	1	100	1
19	1670	1	1	20	2	0	1	0	3	农耕	2	2	0	4	3	0	0	6	3	2	0	0	0	0	0	0	0	1	5	5	5	8	3	50	9	90	3	60	5	50	3	50	1	100	2	75	2	75	2
100.3	1088	1	1	20	2	0	1	0	3	网店	3	1	1	4	3	0	0	39	4	5	0	2	3	5	5	3	6	1	38	7	7	7	3	50	7	70	3	60	5	50	4	25	2	75	2	75	2	75	3
231	1305	1	1	20	2	0	1	0	3	学生	1	2	0	1	1	1	0	27	5	0	5	5	0	5	5	5	5	1	25	8	5	7	3	50	9	90	3	60	6	60	3	50	1	100	1	100	4	25	2
8	1673	2	0	21	2	0	1	0	4	学生	1	2	0	2	2	0	1	204	8	0	5	7	2	10	10	2	9	1	180	7	1	3	3	50	8	80	4	40	5	50	3	50	2	75	1	100	1	100	1
41	1611	1	1	21	1	1	1	0	3	打工	2	2	0	1	1	1	0	9	5	5	3	3	0	8	9	10	8	1	9	8	7	8	4	25	9	90	3	60	7	70	3	50	2	75	2	75	2	75	2
68	1685	1	1	21	2	0	1	0	2	农民工	2	1	1	1	1	1	0	9	0	0	0	0	2	3	3	0	4	1	6	3	3	7	3	50	7	70	3	60	6	60	3	50	2	75	1	100	1	100	2
90	1723	1	1	21	1	1	1	0	4	学生	1	1	1	2	2	0	1	148	2	0	2	1	0	5	5	2	3	1	16	0	7	7	2	75	8	80	2	80	8	80	2	75	1	100	1	100	1	100	1
97	B45	1	1	21	1	1	1	0	4	学生	1	1	1	4	3	0	0	100	0	0	0	0	5	1	0	0	1	1	88	7	7	7	3	50	8	80	2	80	7	70	2	75	2	75	1	100	1	100	1
209	906	2	0	21	2	0	1	0	4	财会	2	1	1	4	3	0	0	49	0	0	0	0	0	0	0	0	0	1	48	0	0	3	3	50	6	60	3	60	5	50	3	50	2	75	1	100	2	75	2
308		1	1	21	2	0	1	0	3	厨师	2	2	0	1	1	1	0	130	5	4	3	5	2	6	4	3	6	1	129	2	5	6	3	50	8	80	3	60	3	30	3	50	2	75	2	75	2	75	3
12	1585	1	1	22	1	1	1	0	1	项目执行总监	4	1	1	1	1	1	0	11	5	0	5	5	3	0	0	0	5	1	10	8	5	5	1	100	10	100	2	80	7	70	3	50	2	75	1	100	2	75	2
46	1342	2	0	22	2	0	1	0	4	学生	1	1	1	1	1	1	0	170	6	0	0	3	7	2	7	1	5	1	169	7	3	5	4	25	6	60	4	40	3	30	3	50	3	50	1	100	1	100	2
47	1385	2	0	22	2	0	2	1	2	工人	2	2	0	1	1	1	0	229	10	10	0	0	0	10	10	10	10	1	229	5	5	5	2	75	10	100	2	80	10	100	2	75	2	75	1	100	1	100	1
57	989	1	1	22	2	0	1	0	2	施工员	2	2	0	1	1	1	0	44	3	0	0	0	2	0	0	0	0	1	43	9	6	7	3	50	8	80	3	60	7	70	3	50	2	75	1	100	1	100	1
77	1292	2	0	22	2	0	1	0	4	学生	1	1	1	4	3	0	0	27	4	5	0	4	0	3	5	0	7	1	26	8	6	8	5	0	3	30	4	40	3	30	3	50	2	75	2	75	2	75	3
13	1578	1	1	23	2	0	1	0	1	开车	2	1	1	4	3	0	0	12	2	0	0	0	10	10	10	5	0	1	10	2	0	0	3	50	8	80	3	60	5	50	3	50	2	75	1	100	2	75	1
31	1549	2	0	23	2	0	1	0	4	学生	1	2	0	1	1	1	0	13	3	5	2	0	4	2	4	0	3	1	11	7	7	6	3	50	8	80	2	80	7	70	3	50	2	75	2	75	2	75	3
42	1082	1	1	23	2	0	1	0	4	学生	1	2	0	1	1	1	0	37	2	0	0	0	2	0	0	0	0	1	37	1	9	9	2	75	8	80	3	60	7	70	2	75	2	75	6		6		6
56	1083	1	1	23	2	0	1	0	4	学生	1	2	0	1	1	1	0	38	2	1	0	1	1	1	1	1	1	1	37	1	1	2	2	75	8	80	1	100	9	90	2	75	2	75	2	75	1	100	1
69	1598	2	0	23	2	0	1	0	4	学生	2	1	1	1	1	1	0	215	8	3	5	3	3	3	6	4	8	1	213	5	3	2	2	75	7	70	2	80	8	80	3	50	1	100	1	100	1	100	1
93	746	2	0	23	2	0	2	1	2	无业	2	2	0	1	1	1	0	67	6	5	1	1	6	7	7	1	7	1	61	6	5	5	3	50	6	60	3	60	5	50	3	50	2	75	2	75	2	75	2
307		1	1	23	2	0	2	1	3	木匠	3	1	1	1	1	1	0	96	4	0	2	1	8	5	5	0	5	1	94	0	0	2	2	75	10	100	2	80	5	50	3	50	2	75	1	100	2	75	2
320	1616	1	1	23	2	0	1	0	2	服装	3	2	0	1	1	1	0	12	2	2	2	3	0	0	0	0	0	1	10	9	8	8	1	100	10	100	1	100	10	100	1	100	1	100	1	100	1	100	1
3	1058	2	0	24	2	0	1	0	4	外贸	2	1	1	1	1	1	0	39	7	5	3	10	5	5	10	10	10	1	37	5	6	6	3	50	8	80	3	60	5	50	3	50	2	75	3	50	3	50	2
10	1180	1	1	24	2	0	2	1	3	无业	1	2	0	1	1	1	0	31	10	10	5	8	9	10	10	10	10	1	30	3	1	0	4	25	8	80	2	80	6	60	3	50	2	75	2	75	4	25	4
11	1689	1	1	24	1	1	1	0	4	销售工程师	3	1	1	4	3	0	0	6	3	0	0	0	0	5	5	5	5	1	5	5	5	5	3	50	7	70	3	60	5	50	4	25	3	50	2	75	6		3
44		1	1	24	1	1	1	0	4	小员工	3	1	1	2	2	0	1	255	3	0	0	0	4	4	4	4	4	1	243	4	6	6	1	100	9	90	3	60	7	70	2	75	2	75	1	100	1	100	1
54	1613	2	0	24	1	1	1	0	4	人力资源	3	1	1	1	1	1	0	11	0	5	0	10	0	5	10	0	5	1	9	10	4	7	3	50	7	70	3	60	8	80	2	75	2	75	1	100	3	50	2
239	1589	1	1	24	2	0	1	0	2	个体户	4	1	1	3	3	0	0	11	5	0	0	0	6	6	10	5	7	1	10	5	4	5	3	50	5	50	3	60	6	60	3	50	2	75	1	100	2	75	2
30	722	1	1	25	1	1	1	0	4	工程师	3	2	0	1	1	1	0	61	0	0	0	0	5	10	3	3	3	1	59	5	6	6	3	50	5	50	3	60	5	50	3	50	2	75	1	100	1	100	2
38	1538	1	1	25	2	0	1	0	4	商人	1	2	0	1	1	1	0	14	0	0	0	0	2	0	2	0	0	1	12	9	8	9	3	50	8	80	3	60	7	70	3	50	2	75	1	100	6		1
49	910	1	1	25	2	0	1	0	3	水电	3	2	0	1	1	1	0	50	8	7	7	7	5	7	7	7	8	1	48	5	6	6	3	50	8	80	3	60	9	90	3	50	2	75	1	100	2	75	1
61	1154	1	1	25	2	0	2	1	2	普工	2	2	0	3	3	0	0	33	7	5	7	5	5	10	10	10	8	1	32	6	7	6	4	25	3	30	5	20	2	20	3	50	2	75	2	75	3	50	2
63	1099	1	1	25	2	0	1	0	4	自由职业	4	2	0	1	1	1	0	36	0	0	0	0	3	0	0	0	0	1	35	8	6	7	2	75	9	90	1	100	10	100	1	100	2	75	1	100	1	100	1
67	1066	1	1	25	2	0	1	0	2	工厂采购员	4	1	1	1	1	1	0	40	0	0	2	2	0	6	6	3	6	1	38	7	7	7	3	50	8	80	2	80	8	80	2	75	2	75	1	100	1	100	2
76	1524	1	1	25	1	1	1	0	3	服装	3	2	0	1	1	1	0	51	4	3	0	5	3	0	0	0	5	1	50	5	5	5	3	50	5	50	4	40	3	30	5	0	2	75	3	50	2	75	2
98	1472	1	1	25	2	0	1	0	3	自由职业	3	1	1	1	1	1	0	18	10	0	10	0	0	0	0	0	0	1	17	5	5	5	3	50	5	50	3	60	5	50	3	50	2	75	1	100	1	100	3
116	1102	1	1	25	2	0	1	0	2	其他	1	1	1	1	1	1	0	37	10	9	8	8	6	6	9	5	5	1	34	4	5	5	3	50	4	40	4	40	5	50	4	25	4	25	4	25	3	50	3
6	1311	2	0	26	2	0	2	1	4	教师	2	2	0	4	3	0	0	84	2	0	5	0	6	4	5	1	4	1	84	5	4	4	4	25	6	60	3	60	6	60	3	50	3	50	2	75	1	100	2
18	1765	2	0	26	2	0	1	0	4	办公室文员	2	1	1	2	2	0	1	240	3	3	2	2	1	6	6	2	6	1	240	8	8	8	3	50	7	70	2	80	6	60	2	75	2	75	1	100	1	100	1
27	1482	2	0	26	2	0	3	0	2	销售员	2	2	0	1	1	1	0	21	10	10	0	0	0	0	0	0	0	1	2	0	0	0	3	50	10	100	2	80	10	100	2	75	2	75	1	100	2	75	2
48	1623	1	1	26	2	0	1	0	2	个体	4	2	0	1	1	1	0	11	5	5	5	9	6	5	4	3	5	1	9	6	5	5	3	50	9	90	3	60	5	50	2	75	2	75	2	75	2	75	2
50	1110	2	0	26	2	0	1	0	4	财务	3	1	1	1	1	1	0	302	8	5	0	4	7	8	10	2	9	1	302	5	3	5	2	75	8	80	4	40	6	60	4	25	2	75	2	75	3	50	3
70	1481	1	1	26	2	0	1	0	4	生产管理	3	2	0	1	1	1	0	18	9	8	8	0	4	9	10	0	7	1	16	7	7	8	2	75	7	70	3	60	6	60	3	50	2	75	1	100	1	100	1
81	1642	1	1	26	2	0	1	0	2	建筑施工	3	1	1	1	1	1	0	9	0	0	0	0	1	0	0	0	0	1	8	8	8	8	4	25	5	50	3	60	7	70	2	75	2	75	2	75	2	75	2
210	1714	2	0	26	2	0	1	0	3	无	3	1	1	4	3	0	0	6	0	0	0	0	10	3	2	5	6	1	5	5	0	0	1	100	10	100	1	100	9	90	4	25	1	100	1	100	1	100	1
326	1661	1	1	26	2	0	1	0	4	事业单位	3	1	1	3	3	0	0	12	7	7	8	2	3	8	6	2	4	1	8	4	2	2	2	75	8	80	3	60	5	50	3	50	2	75	2	75	3	50	3
7	1484	1	1	27	2	0	1	0	4	医生	3	2	0	1	1	1	0	15	8	4	3	6	7	3	8	10	9	1	14	8	7	7	3	50	4	40	3	60	5	50	3	50	3	50	2	75	4	25	4
20	1081	1	1	27	2	0	2	1	4	教师	4	1	1	1	1	1	0	204	5	5	0	3	2	3	6	4	2	1	204	5	5	5	2	75	8	80	2	80	7	70	3	50	2	75	1	100	1	100	1
26	1098	2	0	27	2	0	1	0	4	财务	3	2	0	4	3	0	0	34	9	0	0	0	9	5	9	5	9	1	34	8	8	9	3	50	8	80	3	60	7	70	3	50	2	75	1	100	1	100	1
37	1423	2	0	27	2	0	1	0	4	设计师	4	2	0	2	2	0	1	288	3	2	0	0	0	4	4	3	4	1	288	8	7	7	3	50	9	90	2	80	8	80	2	75	1	100	1	100	1	100	1
60	1014	1	1	27	2	0	2	1	3	个体	4	2	0	1	1	1	0	41	7	5	2	3	4	8	6	6	4	1	39	6	1	0	3	50	7	70	3	60	6	60	3	50	2	75	2	75	2	75	2
92	1499	1	1	27	2	0	1	0	2	机修工	2	2	0	1	1	1	0	18	0	0	0	3	0	3	0	0	3	1	16	10	0	4	2	75	10	100	2	80	10	100	3	50	1	100	1	100	1	100	1
100.2	1162	2	0	27	2	0	2	1	2	工人	2	2	0	4	3	0	0	34	2	0	0	0	1	0	0	0	0	1	33	9	8	8	2	75	10	100	2	80	9	90	2	75	2	75	3	50	1	100	2
111	1353	1	1	27	2	0	1	0	4	离职	1	2	0	3	3	0	0	22	1	3	0	0	1	0	0	0	0	1	21	8	7	7	3	50	8	80	3	60	7	70	3	50	2	75	1	100	1	100	1
133	1454	1	1	27	2	0	1	0	3	工程造价	4	2	0	1	1	1	0	18	2	4	0	0	0	10	5	5	7	1	16	0	7	5	2	75	8	80	3	60	7	70	2	75	2	75	1	100	3	50	2
2	963	2	0	28	2	0	2	1	4	外贸	3	1	1	1	1	1	0	43	5	0	0	3	0	8	10	8	8	1	43	7	5	6	3	50	8	80	3	60	7	70	3	75	2	75	1	100	2	75	1
23	1335	1	1	28	2	0	1	0	2	数码	2	2	0	1	1	1	0	24	8	9	8	10	7	10	9	7	10	1	22	6	8	8	2	75	9	90	2	80	8	80	3	50	3	50	2	75	2	75	2
43	1147	1	1	28	1	1	1	0	2	技工	3	1	1	1	1	1	0	232	6	5	0	0	5	8	8	10	10	1	229	5	6	7	3	50	8	80	1	100	10	100	1	100	2	75	1	100	1	100	1
64	1085	2	0	28	2	0	1	0	4	自由职业	4	2	0	1	1	1	0	37	3	1	1	3	2	4	2	0	5	1	37	7	7	6	3	50	2	20	3	60	7	70	2	75	1	100	1	100	1	100	1
66	1413	1	1	28	1	1	2	1	3	自由职业	3	1	1	1	1	1	0	242	6	4	4	5	5	3	3	3	3	1	240	5	7	6	3	50	6	60	2	80	7	70	3	50	2	75	1	100	1	100	1
88	973	1	1	28	2	0	2	1	3	水维修工	2	1	1	1	1	1	0	45	7	10	5	10	10	5	5	10	5	1	43	5	5	7	2	75	8	80	3	60	5	50	2	75	2	75	1	100	2	75	1
128	1672	2	0	28	2	0	2	1	2	务工	2	2	0	1	1	1	0	228	8	9	3	5	6	9	9	10	9	1	96	7	4	3	3	50	7	70	3	60	5	50	3	50	2	75	1	100	1	100	1
4	1063	1	1	29	2	0	2	1	2	务工	2	2	0	1	1	1	0	39	10	10	0	10	0	10	10	10	10	1	37	3	8	9	3	50	10	100	3	60	6	60	4	25	2	75	2	75	2	75	2
21	1359	1	1	29	2	0	2	1	4	采购	4	1	1	1	1	1	0	22	5	1	0	0	3	2	2	0	2	1	21	6	6	6	2	75	8	80	3	60	7	70	3	50	2	75	1	100	1	100	1
25	1575	2	0	29	1	1	2	1	2	化妆师	3	1	1	4	3	0	0	12	8	7	9	8	7	6	10	8	8	1	10	8	2	3	3	50	5	50	5	20	7	70	4	25	3	50	2	75	2	75	2
34	1440	1	1	29	2	0	2	1	3	厨师	4	1	1	4	3	0	0	18	6	0	0	0	0	0	0	0	0	1	16	10	10	10	1	100	10	100	1	100	10	100	1	100	1	100	1	100	1	100	1
36	1319	2	0	29	2	0	2	1	4	财务	3	1	1	4	3	0	0	37	3	3	3	3	3	4	3	1	3	1	36	7	8	8	3	50	7	70	3	60	7	70	3	50	2	75	2	75	2	75	2
40	1268	1	1	29	1	1	1	0	4	自由职业	3	1	1	1	1	1	0	16	6	4	0	0	3	4	4	0	4	1	14	8	8	8	1	100	10	100	3	60	7	70	3	50	2	75	1	100	1	100	1
58	1471	2	0	29	1	1	1	0	4	财务	4	1	1	3	3	0	0	17	0	0	0	0	3	5	0	0	10	1	16	5	7	7	3	50	8	80	1	100	10	100	1	100	2	75	1	100	1	100	1
62	1038	1	1	29	2	0	1	0	4	销售	3	1	1	1	1	1	0	40	5	0	0	0	5	5	5	5	5	1	39	3	2	2	3	50	9	90	2	80	8	80	2	75	2	75	2	75	2	75	1
80	1002	1	1	29	2	0	2	1	4	电气工程师	3	2	0	1	1	1	0	43	10	10	10	10	5	10	10	10	10	1	41	5	0	0	3	50	7	70	4	40	8	80	4	25	2	75	1	100	2	75	4
86	1390	1	1	29	2	0	1	0	2	安装	4	1	1	1	1	1	0	34	5	5	5	5	5	5	5	5	5	1	31	2	2	1	3	50	7	70	2	80	7	70	3	50	3	50	2	75	1	100	2
127	1691	1	1	29	2	0	1	0	1	工人	3	2	0	4	3	0	0	8	5	8	2	3	3	9	9	6	9	1	5	3	3	3	3	50	3	30	2	80	5	50	3	50	3	50	2	75	3	50	4
243	1290	1	1	29	2	0	2	1	2	自由	3	1	1	1	1	1	0	24	3	0	0	0	0	0	0	0	0	1	26	5	5	5	1	100	10	100	2	80	10	100	3	50	2	75	1	100	1	100	2
52	1389	2	0	30	2	0	2	1	2	服装	2	1	1	1	1	1	0	21	0	0	0	0	2	2	2	0	3	1	20	6	4	5	3	50	6	60	3	60	6	60	2	75	2	75	1	100	1	100	1
71	444	1	1	30	1	1	2	1	3	个体经营	3	2	0	4	3	0	0	87	3	0	0	0	0	9	10	6	8	1	85	8	5	5	2	75	6	60	3	60	5	50	4	25	1	100	1	100	1	100	2
82	1046	2	0	30	1	1	2	1	2	商业	3	1	1	4	3	0	0	159	5	5	5	5	5	5	5	5	5	1	99	5	5	8	3	50	5	50	3	60	5	50	3	50	2	75	2	75	2	75	2
129	1580	1	1	30	2	0	1	0	2	自由职业	2	1	1	4	3	0	0	11	5	5	0	5	5	5	0	0	0	1	10	5	5	5	3	50	8	80	3	60	5	50	3	50	2	75	1	100	2	75	1
228	780	2	0	30	2	0	2	1	1	无	1	2	0	1	1	1	0	55	6	6	6	6	7	7	7	7	7	1	56	5	5	5	4	25	5	50	3	60	5	50	3	50	3	50	3	50	4	25	4
240	1069	2	0	30	2	0	1	0	4	幼师	2	1	1	4	3	0	0	87	6	5	1	0	5	7	6	5	7	1	85	7	9	9	2	75	10	100	2	80	10	100	3	50	3	50	1	100	1	100	1
247	1553	1	1	30	2	0	2	1	4	金融	4	2	0	1	1	1	0	99	0	0	10	5	1	5	5	5	5	1	97	5	5	5	3	50	10	100	2	80	10	100	3	50	2	75	1	100	1	100	1
28	1415	1	1	31	1	1	2	1	4	销售	3	1	1	1	1	1	0	20	6	1	0	0	3	1	0	0	1	1	18	5	5	5	2	75	8	80	3	60	7	70	2	75	3	50	1	100	1	100	2
39	895	2	0	31	2	0	2	1	4	外贸业务员	4	1	1	1	1	1	0	341	0	0	0	0	0	0	0	0	0	1	341	10	9	10	2	75	9	90	2	80	9	90	1	100	1	100	1	100	1	100	1
55	1418	1	1	31	2	0	2	1	2	自由职业	3	2	0	4	3	0	0	19	0	0	0	0	5	0	0	0	2	1	18	5	5	5	2	75	5	50	2	80	5	50	2	75	2	75	1	100	2	75	2
87	1057	2	0	31	2	0	2	1	4	公司职员	3	2	0	3	3	0	0	40	2	0	0	0	1	0	0	0	0	1	38	8	5	5	3	50	8	80	3	60	9	90	2	75	2	75	1	100	1	100	1
91	1746	1	1	31	2	0	1	0	3	操作工	3	1	1	1	1	1	0	246	5	5	3	6	3	4	5	0	7	1	245	5	4	5	2	75	8	80	2	80	8	80	3	50	2	75	1	100	1	100	2
249	1684	2	0	31	2	0	2	1	2	农民	1	2	0	1	1	1	0	10	5	8	1	3	5	4	4	3	4	1	6	2	5	5	4	25	7	70	3	60	9	90	3	50	2	75	2	75	1	100	2
35	1374	2	0	32	2	0	2	1	2	自由职业	3	1	1	4	3	0	0	21	0	0	0	0	3	3	3	0	5	1	20	9	8	9	4	25	6	60	2	80	6	60	2	75	2	75	1	100	1	100	1
96	1369	1	1	32	2	0	2	1	2	个体	2	1	1	3	3	0	0	23	6	6	9	6	7	9	10	5	8	1	22	7	7	9	4	25	4	40	3	60	9	90	3	50	2	75	3	50	3	50	2
217	1577	2	0	32	2	0	2	1	2	无业	1	1	1	3	3	0	0	12	4	10	0	0	10	10	10	8	10	1	11	5	2	0	5	0	2	20	3	60	5	50	4	25	2	75	2	75	5	0	4
65	952	1	1	33	2	0	2	1	3	经理	4	2	0	1	1	1	0	46	8	4	10	8	8	10	10	10	10	1	44	5	5	8	2	75	8	80	1	100	8	80	1	100	3	50	1	100	2	75	2
72	1309	2	0	33	2	0	3	0	2	服务员	1	2	0	1	1	1	0	27	8	8	7	5	5	10	10	8	10	1	25	5	3	4	5	0	5	50	3	60	4	40	3	50	2	75	6		2	75	2
73	1458	1	1	33	2	0	2	1	3	自由职业	4	2	0	1	1	1	0	18	5	0	0	0	8	10	10	10	10	1	17	10	0	2	5	0	0	0	5	20	2	20	5	0	4	25	4	25	4	25	4
74	1196	1	1	33	2	0	2	1	3	个体	1	2	0	1	1	1	0	32	2	4	3	0	3	1	2	2	2	1	30	4	5	4	2	75	7	70	3	60	5	50	3	50	2	75	1	100	2	75	2
89	1177	1	1	33	2	0	1	0	4	服务业	4	1	1	4	3	0	0	34	3	0	3	0	4	0	3	0	1	1	32	6	5	7	2	75	7	70	3	60	6	60	3	50	2	75	2	75	2	75	2
100.1	1617	1	1	33	2	0	2	1	4	园林景观	4	1	1	1	1	1	0	12	10	9	6	7	8	6	9	5	8	1	10	4	5	5	3	50	6	60	4	40	4	40	3	50	3	50	2	75	2	75	3
233	1437	1	1	33	2	0	2	1	2	无	4	1	1	1	1	1	0	19	5	5	0	0	2	2	7	5	10	1	17	2	2	5	4	25	5	50	3	60	5	50	2	75	2	75	2	75	3	50	2
322	1745	1	1	33	2	0	2	1	2	工人	3	2	0	1	1	1	0	7	10	8	7	8	7	6	8	5	7	1	5	6	5	6	5	0	6	60	4	40	3	30	4	25	2	75	3	50	3	50	3
15	1373	1	1	34	2	0	3	0	2	包工程	4	1	1	1	1	1	0	116	7	5	5	2	5	5	9	9	6	1	116	5	7	4	2	75	9	90	3	60	7	70	2	75	2	75	3	50	2	75	1
29	1340	2	0	34	1	1	2	1	4	自由职业	2	1	1	4	3	0	0	23	2	2	0	0	2	2	2	0	2	1	22	5	6	6	2	75	7	70	3	60	5	50	3	50	2	75	1	100	1	100	2
53	684	1	1	34	2	0	2	1	2	厨师	3	2	0	1	1	1	0	63	5	7	9	7	6	10	10	10	10	1	62	5	0	0	4	25	10	100	3	60	8	80	5	0	3	50	6		4	25	4
99	1406	1	1	34	2	0	2	1	3	政府机关	4	1	1	1	1	1	0	22	5	0	0	0	2	2	3	5	3	1	20	5	6	5	3	50	7	70	4	40	4	40	3	50	2	75	2	75	2	75	2
315	1608	1	1	34	2	0	2	1	2	经商	4	1	1	1	1	1	0	11	1	0	0	0	0	0	0	0	0	1	10	2	6	0	3	50	8	80	2	80	8	80	3	50	1	100	1	100	1	100	1
325	1504	1	1	34	1	1	1	0	4	个体	3	2	0	1	1	1	0	16	5	7	0	0	3	0	0	0	0	1	15	3	6	6	3	50	6	60	3	60	6	60	4	25	2	75	2	75	3	50	3
51	1259	2	0	35	1	1	2	1	4	国际营销	4	2	0	4	3	0	0	29	3	0	0	0	3	0	0	0	2	1	27	6	6	6	3	50	8	80	3	60	8	80	2	75	2	75	1	100	1	100	1
79	1711	1	1	35	2	0	2	1	2	加工制造	3	2	0	1	1	1	0	7	2	0	0	0	1	0	5	0	1	1	5	9	8	8	2	75	9	90	2	80	9	90	2	75	2	75	1	100	1	100	1
203	1492	2	0	36	1	1	2	1	4	护士	3	1	1	1	1	1	0	16	5	6	2	2	0	2	4	1	5	1	15	7	7	8	3	50	8	80	3	60	4	40	3	50	2	75	2	75	2	75	2
211	1433	1	1	36	2	0	2	1	3	农民工	2	2	0	1	1	1	0	63	5	5	10	10	0	10	10	10	10	1	61	10	5	6	4	25	6	60	2	80	9	90	3	50	2	75	1	100	1	100	1
329	1257	2	0	36	2	0	2	1	1	打工	1	2	0	1	1	1	0	240	8	9	10	10	9	10	10	10	10	1	238	7	6	6	4	25	10	100	2	80	8	80	5	0	2	75	2	75	2	75	2
345	1604	2	0	36	2	0	2	1	1	农民	2	1	1	1	1	1	0	12	0	0	0	0	0	0	0	0	0	1	10	1	2	6	4	25	9	90	2	80	8	80	2	75	1	100	2	75	2	75	2
121	1455	2	0	37	1	1	2	1	2	缝纫工	2	1	1	1	1	1	0	17	7	6	4	2	8	2	2	2	2	1	16	6	5	5	3	50	8	80	3	60	8	80	4	25	2	75	2	75	1	100	2
350	1731	1	1	37	2	0	2	1	3	无业	3	2	0	1	1	1	0	6	7	10	0	0	5	5	10	10	10	1	5	5	5	5	3	50	6	60	3	60	7	70	4	25	2	75	1	100	2	75	2
75	1507	2	0	38	1	1	2	1	2	羽绒公司技术员	4	2	0	1	1	1	0	125	10	0	0	0	10	10	10	10	10	1	123	10	0	0	3	50	7	70	1	100	8	80	2	75	2	75	1	100	1	100	1
201	16	2	0	38	1	1	2	1	4	会计	4	2	0	1	1	1	0	111	5	0	0	0	6	5	5	0	0	1	109	4	5	5	3	50	5	50	2	80	7	70	4	25	2	75	1	100	2	75	1
302	1706	2	0	38	2	0	2	1	1	在家	2	2	0	3	3	0	0	8	0	0	0	0	1	0	0	0	0	1	6	2	3	7	3	50	8	80	1	100	10	100	1	100	2	75	1	100	1	100	1
333	1735	1	1	38	1	1	2	1	1	家里	1	2	0	1	1	1	0	9	10	10	10	10	7	10	10	10	10	1	5	10	10	7	4	25	4	40	3	60	3	30	5	0	3	50	4	25	4	25	3
343	1748	1	1	38	2	0	2	1	1	装修	4	1	1	4	3	0	0	6	8	0	0	0	3	0	0	0	0	1	5	5	5	5	3	50	4	40	3	60	5	50	2	75	2	75	1	100	1	100	1
45	1136	1	1	39	2	0	2	1	2	自由职业	4	1	1	1	1	1	0	35	0	0	0	0	3	3	10	6	8	1	33	3	3	5	2	75	4	40	3	60	5	50	3	50	3	50	2	75	2	75	2
100	1499	1	1	39	2	0	2	1	3	技工	1	1	1	1	1	1	0	12	6	4	4	3	5	7	9	6	8	1	10	6	4	5	4	25	8	80	4	40	5	50	4	25	3	50	2	75	3	50	2
124	1676	2	0	39	2	0	2	1	2	职工	2	2	0	4	3	0	0	7	1	1	0	0	3	0	1	0	2	1	5	3	4	4	4	25	6	60	2	80	7	70	3	50	2	75	1	100	1	100	1
22	1565	2	0	40	2	0	2	1	1	农民	1	2	0	4	3	0	0	11	5	5	5	6	10	3	10	7	10	1	8	5	5	5	4	25	4	40	4	40	8	80	3	50	2	75	2	75	2	75	2
118	1584	1	1	40	2	0	2	1	2	工人	3	2	0	3	3	0	0	11	2	3	0	0	3	5	5	5	4	1	10	5	5	5	3	50	8	80	3	60	8	80	3	50	2	75	1	100	3	50	2
341	1743	2	0	40	2	0	2	1	2	务工	3	2	0	1	1	1	0	6	6	5	3	3	6	2	2	2	4	1	5	5	6	7	4	25	9	90	3	60	7	70	3	50	3	50	2	75	3	50	2
132	1185	1	1	41	2	0	2	1	2	农民	4	1	1	3	3	0	0	31	3	1	1	2	1	3	6	0	0	1	30	9	6	6	2	75	9	90	2	80	8	80	2	75	1	100	1	100	1	100	2
136	1037	1	1	41	2	0	2	1	2	职工	2	2	0	1	1	1	0	39	3	6	5	5	5	5	10	8	8	1	38	7	6	5	4	25	7	70	3	60	5	50	3	50	3	50	3	50	3	50	2
216	1599	2	0	41	2	0	2	1	2	农民	1	1	1	2	2	0	1	12	2	0	0	0	4	3	3	0	3	1	10	5	3	5	3	50	9	90	3	60	7	70	3	50	2	75	2	75	2	75	2
313	1618	1	1	41	2	0	2	1	2	机械工	2	1	1	1	1	1	0	12	8	7	5	7	4	6	4	2	4	1	10	4	4	4	3	50	5	50	3	60	5	50	3	50	2	75	3	50	3	50	4
85	1712	1	1	42	2	0	2	1	2	农民	2	1	1	1	1	1	0	7	5	5	2	1	6	1	1	0	2	1	5	4	3	3	3	50	6	60	4	40	6	60	3	50	2	75	2	75	2	75	2
95	1401	1	1	42	2	0	2	1	3	自由职业	3	2	0	1	1	1	0	425	5	0	0	0	5	5	6	4	8	1	420	5	6	6	4	25	7	70	3	60	5	50	3	50	2	75	1	100	1	100	1
130	1574	2	0	42	2	0	2	1	2	家庭主妇	1	1	1	3	3	0	0	11	5	0	0	0	5	5	5	4	6	1	10	3	3	3	4	25	5	50	3	60	5	50	2	75	2	75	2	75	3	50	2
202	1740	2	0	42	1	1	2	1	3	家里	1	2	0	3	3	0	0	9	0	0	0	0	0	0	0	0	0	1	8	6	2	2	3	50	9	90	2	80	8	80	3	50	1	100	1	100	1	100	1
218	1512	1	1	42	2	0	2	1	2	技师	4	1	1	1	1	1	0	16	8	0	0	0	3	1	0	0	0	1	14	5	7	8	4	25	8	80	2	80	7	70	2	75	2	75	2	75	1	100	2
59	1395	1	1	43	2	0	2	1	2	务农	2	2	0	1	1	1	0	20	10	10	10	10	10	10	10	10	10	1	19	0	3	3	2	75	3	30	3	60	4	40	4	25	4	25	6		4	25	4
115	878	2	0	43	2	0	2	1	2	务农	3	2	0	4	3	0	0	49	0	0	0	0	5	0	0	0	0	1	46	8	10	8	2	75	10	100	2	80	10	100	3	50	2	75	1	100	1	100	1
114	1681	1	1	44	1	1	2	1	2	其他	3	1	1	1	1	1	0	7	10	10	10	10	10	10	10	5	10	1	5	0	0	0	5	0	0	0	6	0	0	0	5	0	2	75	3	50	1	100	2
229	155	2	0	44	1	1	2	1	4	医生	3	2	0	1	1	1	0	66	10	0	10	10	0	10	10	0	10	1	64	6	5	2	4	25	7	70	2	80	10	100	3	50	2	75	1	100	1	100	1
318		1	1	44	2	0	2	1	2	自由	3	1	1	1	1	1	0	47	4	3	1	2	3	0	0	0	0	1	46	3	3	3	2	75	8	80	3	60	7	70	3	50	2	75	2	75	2	75	2
334	988	1	1	44	2	0	2	1	1	农民	2	2	0	1	1	1	0	47	6	8	5	6	9	9	10	9	7	1	44	5	5	5	4	25	5	50	3	60	5	50	2	75	3	50	3	50	4	25	5
348	1383	1	1	44	1	1	2	1	3	工人	4	1	1	1	1	1	0	22	3	1	4	1	4	3	3	2	5	1	21	5	6	8	3	50	9	90	2	80	9	90	3	50	2	75	2	75	1	100	2
9	1680	1	1	45	1	1	2	1	3	经理	4	2	0	4	3	0	0	7	0	0	0	0	2	0	0	0	0	1	5	7	5	8	3	50	8	80	3	60	6	60	2	75	2	75	2	75	2	75	2
204	1497	2	0	45	2	0	2	1	1	家里	3	2	0	1	1	1	0	16	0	0	10	0	1	0	0	0	0	1	15	10	6	6	4	25	9	90	2	80	9	90	1	100	2	75	1	100	1	100	1
213	1425	1	1	45	2	0	3	0	2	务农	2	1	1	1	1	1	0	20	7	9	1	1	4	5	3	3	7	1	18	6	2	4	3	50	7	70	3	60	6	60	3	50	2	75	3	50	2	75	2
305	1619	1	1	45	2	0	2	1	2	无业	3	2	0	1	1	1	0	12	8	8	5	5	10	8	5	5	5	1	10	5	5	5	3	50	8	80	3	60	7	70	3	50	4	25	3	50	4	25	3
321	1614	1	1	45	1	1	2	1	4	会计	4	1	1	1	1	1	0	360	1	0	0	0	3	0	0	0	1	1	359	7	7	7	3	50	7	70	3	60	6	60	2	75	2	75	1	100	1	100	1
346	1733	2	0	45	1	1	2	1	2	职工	3	2	0	3	3	0	0	7	7	6	5	2	5	7	8	4	8	1	5	7	8	8	4	25	7	70	3	60	7	70	2	75	2	75	2	75	3	50	2
109	1428	1	1	46	2	0	2	1	2	务工	2	1	1	1	1	1	0	18	10	10	6	5	8	8	10	10	10	1	17	3	2	2	3	50	7	70	3	60	8	80	3	50	3	50	3	50	2	75	2
126	1695	1	1	46	2	0	2	1	2	自由职业	4	2	0	1	1	1	0	7	10	10	0	5	10	6	2	1	6	1	5	10	3	6	3	50	8	80	3	60	6	60	3	50	1	100	3	50	4	25	3
338	1216	1	1	46	2	0	2	1	2	五金	3	1	1	1	1	1	0	31	9	8	5	6	8	6	7	5	4	1	30	7	3	3	3	50	8	80	2	80	4	40	3	50	2	75	2	75	2	75	2
342	1603	1	1	46	2	0	2	1	2	自由职业	3	1	1	1	1	1	0	12	10	8	0	0	6	0	1	0	5	1	10	5	2	3	3	50	8	80	2	80	5	50	3	50	2	75	1	100	2	75	4
347	1722	1	1	47	2	0	2	1	1	木工	3	2	0	1	1	1	0	7	5	3	3	1	5	10	10	2	10	1	5	3	8	7	3	50	5	50	4	40	5	50	3	50	3	50	2	75	3	50	2
306	1601	1	1	48	2	0	2	1	2	木工	2	1	1	1	1	1	0	12	4	9	3	3	2	8	10	5	10	1	10	8	2	3	3	50	7	70	2	80	6	60	2	75	2	75	3	50	2	75	3
336	1602	1	1	48	2	0	2	1	2	农民	1	2	0	1	1	1	0	12	5	5	3	3	3	8	8	6	5	1	10	4	3	9	3	50	8	80	3	60	8	80	3	50	2	75	4	25	4	25	3
122	1164	1	1	49	2	0	2	1	3	种田	2	2	0	3	3	0	0	33	5	2	1	1	0	5	10	10	8	1	31	8	5	8	3	50	10	100	3	60	5	50	1	100	2	75	1	100	1	100	1
225		2	0	49	2	0	2	1	2	家里	1	2	0	1	1	1	0	234	5	7	4	3	6	7	6	5	7	1	232	3	2	2	2	75	8	80	3	60	9	90	3	50	4	25	2	75	2	75	2
232		2	0	49	2	0	2	1	2	无	1	2	0	1	1	1	0	90	10	10	0	0	0	10	8	10	5	1	88	6	5	6	4	25	7	70	4	40	2	20	4	25	4	25	3	50	3	50	3
303	1384	2	0	49	2	0	2	1	2	农民	1	2	0	3	3	0	0	23	5	5	0	0	5	0	0	0	3	1	21	6	5	5	3	50	8	80	2	80	8	80	3	50	2	75	1	100	2	75	1
101	1388	1	1	50	1	1	2	1	4	银行职工	3	2	0	3	3	0	0	22	10	0	0	0	4	2	6	6	5	1	19	3	0	3	3	50	9	90	3	60	8	80	4	25	2	75	3	50	3	50	2
330	1495	1	1	50	2	0	2	1	1	机械工	4	1	1	1	1	1	0	17	6	7	0	0	5	5	10	10	10	1	16	2	1	3	3	50	5	50	4	40	3	30	3	50	2	75	3	50	2	75	3
351	1732	1	1	50	2	0	2	1	1	务农	2	2	0	1	1	1	0	6	7	6	1	2	8	5	8	10	8	1	5	7	3	4	4	25	5	50	4	40	4	40	4	25	3	50	3	50	3	50	3
104	1690	1	1	51	2	0	2	1	2	农民	1	1	1	4	3	0	0	7	6	4	1	2	7	2	3	2	1	1	5	4	3	2	3	50	8	80	4	40	6	60	4	25	2	75	3	50	3	50	2
113	1500	1	1	51	2	0	4	0	2	个体户	3	1	1	4	3	0	0	15	4	5	1	10	1	5	1	10	10	1	14	5	5	3	2	75	10	100	3	60	8	80	3	50	2	75	2	75	3	50	2
120	1563	1	1	51	2	0	2	1	3	农民	2	2	0	1	1	1	0	444	7	6	0	5	3	10	10	6	5	1	444	5	4	2	4	25	5	50	3	60	7	70	3	50	2	75	2	75	1	100	1
328	1522	1	1	51	2	0	2	1	3	农民	3	1	1	1	1	1	0	17	5	7	0	2	4	3	8	9	5	1	14	4	5	5	4	25	8	80	3	60	6	60	3	50	2	75	1	100	2	75	2
212	1104	1	1	52	2	0	2	1	2	务农	2	2	0	1	1	1	0	37	8	9	3	2	0	0	8	0	8	1	35	9	8	6	5	0	2	20	4	40	2	20	4	25	3	50	4	25	5	0	5
324	1738	1	1	52	1	1	2	1	2	在家	1	2	0	4	3	0	0	6	0	10	1	1	0	0	0	0	0	1	5	6	3	4	4	25	6	60	3	60	6	60	2	75	1	100	3	50	3	50	2
227	1699	1	1	54	1	1	2	1	3	经理	2	2	0	4	3	0	0	7	10	6	6	10	0	5	5	3	3	1	6	5	10	10	4	25	8	80	4	40	4	40	4	25	1	100	6		6		6
304	1741	1	1	54	2	0	2	1	1	无业	1	2	0	1	1	1	0	88	10	10	0	0	5	5	5	0	5	1	5	4	0	4	3	50	7	70	3	60	5	50	3	50	2	75	6		3	50	3
226	1696	1	1	55	2	0	2	1	3	农民	4	1	1	1	1	1	0	303	7	9	9	6	7	10	10	10	9	1	301	6	7	6	4	25	6	60	4	40	5	50	4	25	3	50	3	50	5	0	6
238	1683	1	1	55	1	1	2	1	3	非农	2	1	1	3	3	0	0	10	9	7	1	9	10	8	10	0	9	1	6	5	7	5	3	50	9	90	3	60	8	80	3	50	3	50	2	75	2	75	2
134	1476	1	1	56	2	0	2	1	2	农民	1	2	0	1	1	1	0	16	8	10	3	0	9	8	9	9	10	1	15	9	2	3	4	25	7	70	3	60	6	60	4	25	3	50	5	0	4	25	4
310	1612	1	1	56	2	0	2	1	4	教师	4	1	1	4	3	0	0	11	3	0	0	1	2	1	1	1	3	1	10	9	8	7	3	50	8	80	3	60	7	70	2	75	2	75	2	75	3	50	3
230		1	1	57	2	0	2	1	1	职员	2	1	1	1	1	1	0	531	5	5	0	1	0	0	0	0	0	1	529	10	5	10	1	100	10	100	2	80	10	100	2	75	1	100	6		1	100	1
340	1607	2	0	57	2	0	2	1	1	在家	1	2	0	4	3	0	0	12	4	2	0	0	5	5	5	2	4	1	10	3	4	3	5	0	6	60	4	40	5	50	3	50	3	50	2	75	2	75	2
125	1560	1	1	58	1	1	2	1	2	无业	1	1	1	3	3	0	0	11	8	8	1	2	8	3	7	6	5	1	10	3	3	5	3	50	5	50	3	60	3	30	3	50	2	75	3	50	3	50	3
219	1426	2	0	58	2	0	2	1	1	农民	2	1	1	1	1	1	0	303	7	7	10	1	6	10	9	5	8	1	18	3	3	4	3	50	6	60	3	60	6	60	3	50	2	75	6		2	75	2
332	1726	2	0	58	2	0	2	1	1	务农	1	2	0	1	1	1	0	6	5	6	2	1	6	0	3	0	0	1	5	5	7	5	4	25	7	70	3	60	5	50	3	50	2	75	2	75	2	75	1
352	1730	1	1	58	2	0	2	1	2	工人	2	2	0	3	3	0	0	6	3	1	1	0	5	5	7	2	6	1	5	7	5	5	4	25	8	80	3	60	5	50	3	50	2	75	3	50	3	50	4
105	1566	1	1	59	2	0	2	1	2	工友	2	1	1	1	1	1	0	11	9	8	8	9	9	7	10	8	7	1	10	2	3	4	3	50	8	80	3	60	6	60	4	25	2	75	5	0	3	50	3
327	1241	1	1	59	2	0	2	1	2	务农	1	1	1	1	1	1	0	30	10	10	9	8	8	6	7	8	6	1	28	7	7	6	4	25	5	50	4	40	4	40	3	50	3	50	3	50	3	50	3
135	1357	1	1	60	2	0	2	1	3	工人	2	2	0	1	1	1	0	27	7	0	4	4	2	0	4	3	3	1	21	3	5	7	4	25	8	80	3	60	8	80	3	50	2	75	3	50	3	50	3
220	1702	2	0	60	2	0	2	1	1	家里	1	1	1	3	3	0	0	7	1	1	1	1	7	3	5	2	2	1	5	2	8	10	4	25	5	50	4	40	5	50	3	50	3	50	1	100	3	50	3
331	1198	1	1	61	2	0	2	1	2	务农	2	2	0	1	1	1	0	32	5	6	0	0	0	0	0	2	3	1	31	10	8	10	3	50	8	80	2	80	7	70	2	75	1	100	2	75	2	75	3
339	1516	1	1	61	2	0	2	1	2	农民	1	1	1	1	1	1	0	16	8	8	0	0	8	0	3	3	5	1	15	8	5	5	2	75	8	80	3	60	7	70	4	25	3	50	6		5	0	3
123		2	0	63	2	0	2	1	1	农民	1	2	0	2	2	0	1	7	2	1	2	2	4	4	2	5	3	1	3	3	2	5	4	25	5	50	4	40	4	40	2	75	3	50	6		3	50	3
335	1465	1	1	64	2	0	1	0	1	农民	1	2	0	1	1	1	0	19	8	8	4	0	3	0	7	8	8	1	17	5	7	5	4	25	7	70	5	20	8	80	4	25	2	75	3	50	4	25	5
205	1417	1	1	65	2	0	2	1	2	市场管理	2	2	0	3	3	0	0	21	3	0	0	0	1	0	0	0	0	1	18	1	8	8	4	25	9	90	3	60	8	80	1	100	2	75	2	75	2	75	2
221	1707	1	1	65	1	1	2	1	1	退休	2	1	1	1	1	1	0	651	3	3	0	0	0	0	3	0	2	1	649	7	5	7	3	50	8	80	2	80	6	60	2	75	1	100	1	100	1	100	1
337	1503	2	0	69	2	0	1	0	2	家里	1	1	1	1	1	1	0	17	8	8	0	1	9	9	9	8	10	1	15	1	2	8	4	25	5	50	2	80	6	60	4	25	3	50	6		5	0	2
301	1717	1	1	70	2	0	2	1	1	无业	1	2	0	3	3	0	0	7	7	7	8	7	10	9	9	9	9	1	5	9	9	9	4	25	7	70	5	20	7	70	4	25	4	25	3	50	4	25	3
323	1718	1	1	70	1	1	2	1	2	退休	3	2	0	3	3	0	0	7	8	5	0	0	3	0	4	0	4	1	5	5	0	2	2	75	10	100	3	60	8	80	3	50	2	75	2	75	3	50	3
[truncated: 86 more columns]
